# Supplementary material for: Valorizing Carasau Bread Residue Through Sourdough Fermentation: From Bread Waste to Bread Taste
Source: Microorganisms. 2025 Jul 25;13(8):1745. doi: 10.3390/microorganisms13081745 (PMC12388447; doi:10.3390/microorganisms13081745)
Supplement: Supplementary file 1 [file microorganisms-13-01745-s001.zip]

Archive with 2 entries (2 files):
- microorganisms-3739370 Supplementary Figures.pdf
- microorganisms-3739370-supplementary tables.pdf
